# Supplementary material for: Micro-CT vs. Whole Body Multirow Detector CT for Analysing Bone Regeneration in an Animal Model
Source: PLoS One. 2016 Nov 23;11(11):e0166540. doi: 10.1371/journal.pone.0166540 (PMC5120815; doi:10.1371/journal.pone.0166540)
Supplement: S3 File — (XLSX) [file pone.0166540.s003.xlsx]

## Sheet: Tabelle1
BV µCT	BV MSCT	TMD µCT	TMD MSCT	BMC µCT	BMC MSCT
11.3784	12.99	1065.91	709.851	12.1283	9.22096
8.9158	14.4	1086.36	451.988	9.6858	6.50862
16.3249	30.8	1006.82	671.352	16.4362	20.6776
7.6342	16.02	1029.55	501.192	7.85976	8.0291
21.5372	28.59	1077.27	857.323	23.2014	24.5109
14.7865	12.46	1063.64	890.008	15.7275	11.0895
9.2427	6.95	1015.91	717.224	9.38974	4.98471
10.7448	10.74	1065.91	642.07	11.453	6.89584
4.1093	8.39	875	582.651	3.59564	4.88844
2.6739	5.65	934.091	559.547	2.49767	3.16144
4.8039	11.96	884.091	523.447	4.24708	6.26043
7.8342	6.33	888.636	672.178	6.96176	4.25489
2.6413	13.62	913.636	531.389	2.41319	7.23752
13.0884	25.19	922.727	560.269	12.077	14.1132
12.7895	21.98	959.091	759.54	12.2663	16.6947
7.9875	10.77	934.091	732.104	7.46105	7.88476
4.8942	5.12	806.818	440.502	3.94873	2.25537
15.6312	30.66	902.273	602.508	14.1036	18.4729
7.2041	13.16	781.818	664.404	5.6323	8.74356
6.9018	11.33	831.818	673.834	5.74104	7.63453
1.5766	3.19	904.545	585.067	1.42611	1.86636
6.0058	6.96	831.818	511.189	4.99573	3.55788
7.2915	10.45	934.091	645.403	6.81092	6.74446
7.0883	9.49	790.909	438.02	5.6062	4.15681
4.592	7.52	781.818	284.529	3.59011	2.13966
5.5152	12.47	758.432	544.299	4.1829	6.78741
3.6851	8.87	661.545	272.894	2.43786	2.42057
0.276	0.81	606.818	233.686	0.167482	0.189286
2.7198	3.11	831.818	352.302	2.26238	1.09566
6.3434	7.81	865.909	784.296	5.49281	6.12535
3.4447	6.26	709.091	416.112	2.44261	2.60486
7.1163	15.96	725	505.233	5.15932	8.06353
4.9126	12.77	915.909	693.473	4.49949	8.85565
0.0129	0.43	875	601.232	0.0112875	0.25853
0.3238	3.39	856.818	279.204	0.277438	0.946502
3.378	5.54	863.636	457.021	2.91736	2.5319
0.5779	1.21	650	282.111	0.375635	0.341354
0.9917	2.28	797.727	389.666	0.791106	0.888439
0.0134	0	904.545	445.252	0.0121209	0
7.75	13.58	736.364	442.912	5.70682	6.01475
